# Supplementary material for: Over-Expressed GATA-1S, the Short Isoform of the Hematopoietic Transcriptional Factor GATA-1, Inhibits Ferroptosis in K562 Myeloid Leukemia Cells by Preventing Lipid Peroxidation
Source: Antioxidants (Basel). 2023 Feb 21;12(3):537. doi: 10.3390/antiox12030537 (PMC10045147; doi:10.3390/antiox12030537)
Supplement: Supplementary file 1 [file antioxidants-12-00537-s001.zip]

Archive with 1 entries (1 files):
- antioxidants-2111989-supplementary.pdf
